# Supplementary material for: MangoBase: A Genomics Portal and Gene Expression Atlas for Mangifera indica
Source: Plants (Basel). 2023 Mar 10;12(6):1273. doi: 10.3390/plants12061273 (PMC10058708; doi:10.3390/plants12061273)
Supplement: Supplementary file 1 [file plants-12-01273-s001.zip]

Archive with 8 entries (8 files):
- Figure S1 - MangoBase use case search.png
- Figure S2 - MangoBase use case search filtering.png
- Figure S3 - Ripe pulp BP enrichment.png
- Figure S4 - Unripe pulp BP enrichment.png
- Figure S5 - Ripe peel BP enrichment.png
- Figure S6 - Unripe peel BP enrichment.png
- Table S1 - specific genes.xlsx
- Table S2 - enrichment.xlsx
