# Supplementary material for: MangoBase: A Genomics Portal and Gene Expression Atlas for Mangifera indica
Source: Plants (Basel). 2023 Mar 10;12(6):1273. doi: 10.3390/plants12061273 (PMC10058708; doi:10.3390/plants12061273)
Supplement: Supplementary file 1 [file plants-12-01273-s001.zip › Table S1 - specific genes.xlsx]

## Sheet: Peel ripe
Manin00g000070.1
Manin00g000230.1
Manin00g001940.1
Manin00g002040.1
Manin00g003400.1
Manin00g003500.1
Manin00g004400.1
Manin00g005150.1
Manin00g006600.1
Manin00g006620.1
Manin00g006880.1
Manin00g007210.1
Manin00g008160.1
Manin00g008630.1
Manin00g008640.1
Manin00g008750.1
Manin00g009220.1
Manin00g009230.1
Manin00g009510.1
Manin00g009970.1
Manin00g010580.1
Manin00g011120.1
Manin00g011460.1
Manin00g011610.1
Manin00g013590.1
Manin00g015070.1
Manin00g015170.1
Manin00g015980.1
Manin00g016020.1
Manin00g016520.1
Manin01g000700.1
Manin01g002380.1
Manin01g002600.1
Manin01g003890.1
Manin01g004430.1
Manin01g005230.1
Manin01g006800.1
Manin01g006850.1
Manin01g007030.1
Manin01g008340.1
Manin01g009600.1
Manin01g011170.1
Manin01g011360.1
Manin01g011820.1
Manin01g012640.1
Manin02g000500.1
Manin02g001380.1
Manin02g001480.1
Manin02g001950.1
Manin02g002010.1
Manin02g002020.1
Manin02g002950.1
Manin02g003180.1
Manin02g004400.1
Manin02g005390.1
Manin02g006630.1
Manin02g006790.1
Manin02g007140.1
Manin02g007400.1
Manin02g007600.1
Manin02g008100.1
Manin02g008760.1
Manin02g008990.1
Manin02g009270.1
Manin02g011080.1
Manin02g011120.1
Manin03g000220.1
Manin03g001080.1
Manin03g001170.1
Manin03g001190.1
Manin03g002540.1
Manin03g004030.1
Manin03g004340.1
Manin03g004490.1
Manin03g004890.1
Manin03g005350.1
Manin03g006610.1
Manin03g006680.1
Manin03g009770.1
Manin03g010020.1
Manin03g010300.1
Manin03g010970.1
Manin03g011740.1
Manin03g013140.1
Manin03g014600.1
Manin03g015170.1
Manin04g000320.1
Manin04g000800.1
Manin04g001040.1
Manin04g002130.1
Manin04g002690.1
Manin04g002920.1
Manin04g004900.1
Manin04g005210.1
Manin04g007320.1
Manin04g007510.1
Manin04g008160.1
Manin04g008270.1
Manin04g011960.1
Manin04g017160.1
Manin04g018460.1
Manin05g002920.1
Manin05g003150.1
Manin05g003440.1
Manin05g003900.1
Manin05g004720.1
Manin05g006030.1
Manin05g007250.1
Manin05g008370.1
Manin05g008960.1
Manin05g009550.1
Manin05g009810.1
Manin05g010060.1
Manin05g010370.1
Manin06g000380.1
Manin06g000420.1
Manin06g000550.1
Manin06g001160.1
Manin06g001640.1
Manin06g002200.1
Manin06g003760.1
Manin06g005470.1
Manin06g006770.1
Manin07g003110.1
Manin07g003120.1
Manin07g004510.1
Manin07g004530.1
Manin07g004720.1
Manin07g004730.1
Manin07g006600.1
Manin07g006920.1
Manin07g007230.1
Manin07g007300.1
Manin07g007550.1
Manin07g007680.1
Manin07g009140.1
Manin08g000320.1
Manin08g000490.1
Manin08g004390.1
Manin08g005520.1
Manin08g006210.1
Manin08g006460.1
Manin08g007330.1
Manin08g007870.1
Manin08g008700.1
Manin08g008840.1
Manin08g009910.1
Manin08g010260.1
Manin08g010850.1
Manin08g011140.1
Manin08g011750.1
Manin08g012440.1
Manin09g000900.1
Manin09g001470.1
Manin09g002440.1
Manin09g004080.1
Manin09g006370.1
Manin09g006580.1
Manin09g007530.1
Manin09g007900.1
Manin09g008140.1
Manin09g008520.1
Manin09g008810.1
Manin09g011020.1
Manin09g011720.1
Manin09g011810.1
Manin09g013080.1
Manin09g014000.1
Manin09g014310.1
Manin09g014380.1
Manin09g015120.1
Manin09g015170.1
Manin09g015700.1
Manin09g015780.1
Manin10g000630.1
Manin10g000830.1
Manin10g002220.1
Manin10g002610.1
Manin10g002860.1
Manin10g004490.1
Manin10g004790.1
Manin10g004800.1
Manin10g004810.1
Manin10g006430.1
Manin10g007380.1
Manin10g007480.1
Manin10g007980.1
Manin10g008110.1
Manin11g000020.1
Manin11g001720.1
Manin11g002180.1
Manin11g003520.1
Manin11g003600.1
Manin11g004810.1
Manin11g005470.1
Manin11g005520.1
Manin11g005940.1
Manin11g006230.1
Manin11g006800.1
Manin11g008480.1
Manin11g009170.1
Manin11g009530.1
Manin11g009910.1
Manin11g010370.1
Manin11g012260.1
Manin11g012690.1
Manin11g012970.1
Manin11g013460.1
Manin11g013470.1
Manin11g014090.1
Manin11g014470.1
Manin11g014610.1
Manin12g001120.1
Manin12g001210.1
Manin12g001610.1
Manin12g002720.1
Manin12g002750.1
Manin12g003830.1
Manin12g004500.1
Manin12g007150.1
Manin12g008830.1
Manin12g010250.1
Manin12g011460.1
Manin12g011470.1
Manin13g000130.1
Manin13g000440.1
Manin13g000470.1
Manin13g001480.1
Manin13g003820.1
Manin13g004150.1
Manin13g004510.1
Manin13g004650.1
Manin13g005730.1
Manin13g006590.1
Manin13g007010.1
Manin13g008180.1
Manin13g008890.1
Manin13g010950.1
Manin13g011000.1
Manin13g011060.1
Manin13g011070.1
Manin14g000710.1
Manin14g002680.1
Manin14g004850.1
Manin14g005880.1
Manin14g006850.1
Manin14g007100.1
Manin15g000510.1
Manin15g003670.1
Manin15g007710.1
Manin15g007880.1
Manin15g008710.1
Manin16g000020.1
Manin16g000130.1
Manin16g001780.1
Manin16g003280.1
Manin16g003490.1
Manin16g003610.1
Manin16g004330.1
Manin16g005090.1
Manin16g006120.1
Manin16g007030.1
Manin16g007160.1
Manin16g007260.1
Manin16g008190.1
Manin16g009170.1
Manin16g010280.1
Manin16g010720.1
Manin16g012480.1
Manin16g012780.1
Manin16g013040.1
Manin16g014010.1
Manin16g014220.1
Manin16g014870.1
Manin17g000170.1
Manin17g001060.1
Manin17g001550.1
Manin17g003710.1
Manin17g005050.1
Manin17g005640.1
Manin17g006230.1
Manin17g006240.1
Manin17g008090.1
Manin17g008460.1
Manin18g000920.1
Manin18g001370.1
Manin18g001390.1
Manin18g001400.1
Manin18g001580.1
Manin18g001630.1
Manin18g001740.1
Manin18g003150.1
Manin18g004970.1
Manin18g005090.1
Manin18g005280.1
Manin18g005560.1
Manin18g006350.1
Manin18g007060.1
Manin18g007140.1
Manin18g007700.1
Manin18g009100.1
Manin18g009880.1
Manin18g010270.1
Manin18g010490.1
Manin18g011710.1
Manin18g012200.1
Manin18g012690.1
Manin19g000080.1
Manin19g000380.1
Manin19g001100.1
Manin19g002190.1
Manin19g002800.1
Manin19g003410.1
Manin19g003860.1
Manin19g004920.1
Manin19g005420.1
Manin19g006190.1
Manin19g007230.1
Manin19g008640.1
Manin19g009140.1
Manin19g009600.1
Manin19g011040.1
Manin19g011160.1
Manin19g011690.1
Manin19g013710.1
Manin20g001660.1
Manin20g004140.1
Manin20g004540.1
Manin20g005910.1
Manin20g006360.1
Manin20g006590.1
Manin20g007660.1
Manin20g007710.1
Manin20g008250.1
Manin20g008480.1

## Sheet: Peel unripe
Manin00g000330.1
Manin00g000420.1
Manin00g000630.1
Manin00g000840.1
Manin00g002080.1
Manin00g002170.1
Manin00g002360.1
Manin00g002610.1
Manin00g002730.1
Manin00g003960.1
Manin00g004000.1
Manin00g004580.1
Manin00g004690.1
Manin00g005280.1
Manin00g005440.1
Manin00g005650.1
Manin00g006730.1
Manin00g006930.1
Manin00g007410.1
Manin00g007560.1
Manin00g008370.1
Manin00g008420.1
Manin00g008660.1
Manin00g008730.1
Manin00g008770.1
Manin00g009010.1
Manin00g009250.1
Manin00g009280.1
Manin00g009400.1
Manin00g010200.1
Manin00g010270.1
Manin00g010920.1
Manin00g010950.1
Manin00g010980.1
Manin00g011100.1
Manin00g011150.1
Manin00g011320.1
Manin00g012790.1
Manin00g013370.1
Manin00g013550.1
Manin00g013630.1
Manin00g014010.1
Manin00g014200.1
Manin00g014500.1
Manin00g014520.1
Manin00g014590.1
Manin00g014600.1
Manin00g014930.1
Manin00g014990.1
Manin00g015000.1
Manin00g015360.1
Manin00g015640.1
Manin00g016320.1
Manin00g016390.1
Manin00g016960.1
Manin00g017070.1
Manin00g017130.1
Manin00g017170.1
Manin00g017280.1
Manin00g017720.1
Manin00g017780.1
Manin00g017980.1
Manin01g000020.1
Manin01g000030.1
Manin01g000190.1
Manin01g000240.1
Manin01g000380.1
Manin01g000590.1
Manin01g000600.1
Manin01g000610.1
Manin01g000870.1
Manin01g001110.1
Manin01g002400.1
Manin01g002410.1
Manin01g002500.1
Manin01g003380.1
Manin01g003550.1
Manin01g003720.1
Manin01g003730.1
Manin01g004080.1
Manin01g004220.1
Manin01g004300.1
Manin01g004550.1
Manin01g004940.1
Manin01g005580.1
Manin01g005690.1
Manin01g005840.1
Manin01g006010.1
Manin01g006260.1
Manin01g006270.1
Manin01g006440.1
Manin01g006710.1
Manin01g006970.1
Manin01g007240.1
Manin01g007330.1
Manin01g007470.1
Manin01g007640.1
Manin01g007990.1
Manin01g008110.1
Manin01g008430.1
Manin01g008790.1
Manin01g008800.1
Manin01g009170.1
Manin01g009220.1
Manin01g009230.1
Manin01g009500.1
Manin01g009510.1
Manin01g009710.1
Manin01g009850.1
Manin01g010010.1
Manin01g010230.1
Manin01g010410.1
Manin01g010700.1
Manin01g011000.1
Manin01g011470.1
Manin01g012310.1
Manin02g000080.1
Manin02g001050.1
Manin02g001120.1
Manin02g001860.1
Manin02g002890.1
Manin02g002980.1
Manin02g003000.1
Manin02g003010.1
Manin02g003030.1
Manin02g003090.1
Manin02g003330.1
Manin02g003370.1
Manin02g003580.1
Manin02g003600.1
Manin02g004690.1
Manin02g004850.1
Manin02g005240.1
Manin02g005290.1
Manin02g006050.1
Manin02g006490.1
Manin02g006960.1
Manin02g007380.1
Manin02g007520.1
Manin02g007890.1
Manin02g008140.1
Manin02g008170.1
Manin02g008350.1
Manin02g008530.1
Manin02g009170.1
Manin02g009210.1
Manin02g009440.1
Manin02g009510.1
Manin02g009690.1
Manin02g010060.1
Manin02g011090.1
Manin03g000150.1
Manin03g000270.1
Manin03g000350.1
Manin03g000380.1
Manin03g000390.1
Manin03g000410.1
Manin03g000490.1
Manin03g000630.1
Manin03g000860.1
Manin03g000960.1
Manin03g001800.1
Manin03g002440.1
Manin03g002510.1
Manin03g002950.1
Manin03g003120.1
Manin03g003200.1
Manin03g003510.1
Manin03g003550.1
Manin03g003760.1
Manin03g003910.1
Manin03g004020.1
Manin03g004130.1
Manin03g004770.1
Manin03g005130.1
Manin03g005150.1
Manin03g005430.1
Manin03g005560.1
Manin03g005880.1
Manin03g005960.1
Manin03g006640.1
Manin03g007160.1
Manin03g007920.1
Manin03g009420.1
Manin03g010080.1
Manin03g012440.1
Manin03g012690.1
Manin03g012840.1
Manin03g013090.1
Manin03g013300.1
Manin03g013780.1
Manin03g013790.1
Manin03g013870.1
Manin03g014050.1
Manin03g014110.1
Manin03g014270.1
Manin03g014300.1
Manin03g014910.1
Manin03g015210.1
Manin04g000390.1
Manin04g000840.1
Manin04g001650.1
Manin04g001980.1
Manin04g002390.1
Manin04g002410.1
Manin04g002670.1
Manin04g003420.1
Manin04g003560.1
Manin04g003660.1
Manin04g003860.1
Manin04g003960.1
Manin04g004090.1
Manin04g004320.1
Manin04g005180.1
Manin04g005380.1
Manin04g005440.1
Manin04g005570.1
Manin04g005680.1
Manin04g005740.1
Manin04g005830.1
Manin04g006370.1
Manin04g006380.1
Manin04g006500.1
Manin04g006850.1
Manin04g007010.1
Manin04g007040.1
Manin04g007340.1
Manin04g007640.1
Manin04g008080.1
Manin04g009320.1
Manin04g009440.1
Manin04g009480.1
Manin04g009490.1
Manin04g010270.1
Manin04g010600.1
Manin04g010730.1
Manin04g010930.1
Manin04g011060.1
Manin04g011230.1
Manin04g011390.1
Manin04g011680.1
Manin04g012380.1
Manin04g012520.1
Manin04g012620.1
Manin04g013340.1
Manin04g013360.1
Manin04g013410.1
Manin04g014420.1
Manin04g014980.1
Manin04g015000.1
Manin04g015070.1
Manin04g015250.1
Manin04g015720.1
Manin04g016420.1
Manin04g016890.1
Manin04g016930.1
Manin04g017140.1
Manin04g017170.1
Manin04g017490.1
Manin04g017520.1
Manin04g017530.1
Manin04g018050.1
Manin04g018370.1
Manin04g018520.1
Manin05g000250.1
Manin05g000550.1
Manin05g001220.1
Manin05g002040.1
Manin05g002060.1
Manin05g002510.1
Manin05g002560.1
Manin05g002580.1
Manin05g002890.1
Manin05g002970.1
Manin05g003190.1
Manin05g003610.1
Manin05g003700.1
Manin05g003930.1
Manin05g004260.1
Manin05g005200.1
Manin05g005220.1
Manin05g006210.1
Manin05g006390.1
Manin05g006410.1
Manin05g006670.1
Manin05g006750.1
Manin05g006980.1
Manin05g007410.1
Manin05g007420.1
Manin05g007680.1
Manin05g007820.1
Manin05g008260.1
Manin05g008360.1
Manin05g008930.1
Manin05g009030.1
Manin05g009460.1
Manin05g009700.1
Manin05g010350.1
Manin05g010640.1
Manin06g000130.1
Manin06g000740.1
Manin06g000880.1
Manin06g000970.1
Manin06g000980.1
Manin06g001500.1
Manin06g001730.1
Manin06g002400.1
Manin06g002520.1
Manin06g003180.1
Manin06g003210.1
Manin06g004040.1
Manin06g004140.1
Manin06g004270.1
Manin06g004780.1
Manin06g004930.1
Manin06g005420.1
Manin06g005540.1
Manin06g005550.1
Manin06g006060.1
Manin06g006250.1
Manin06g006300.1
Manin06g006380.1
Manin06g006390.1
Manin06g006710.1
Manin06g006930.1
Manin07g000020.1
Manin07g000060.1
Manin07g000380.1
Manin07g000440.1
Manin07g000930.1
Manin07g001370.1
Manin07g001650.1
Manin07g001850.1
Manin07g001900.1
Manin07g002080.1
Manin07g002750.1
Manin07g002840.1
Manin07g002940.1
Manin07g003150.1
Manin07g003210.1
Manin07g003340.1
Manin07g003360.1
Manin07g003730.1
Manin07g003840.1
Manin07g004030.1
Manin07g004110.1
Manin07g004270.1
Manin07g004300.1
Manin07g004600.1
Manin07g004640.1
Manin07g004960.1
Manin07g005030.1
Manin07g005220.1
Manin07g005250.1
Manin07g005460.1
Manin07g005470.1
Manin07g005870.1
Manin07g006740.1
Manin07g006840.1
Manin07g006940.1
Manin07g007140.1
Manin07g007890.1
Manin07g007950.1
Manin07g008440.1
Manin07g008880.1
Manin07g009060.1
Manin07g009230.1
Manin07g009340.1
Manin07g009450.1
Manin07g009470.1
Manin08g000140.1
Manin08g000330.1
Manin08g000370.1
Manin08g000660.1
Manin08g000760.1
Manin08g000970.1
Manin08g001010.1
Manin08g001160.1
Manin08g001610.1
Manin08g001980.1
Manin08g002070.1
Manin08g002950.1
Manin08g003320.1
Manin08g003660.1
Manin08g003800.1
Manin08g003850.1
Manin08g003870.1
Manin08g004290.1
Manin08g004660.1
Manin08g005560.1
Manin08g006440.1
Manin08g006540.1
Manin08g006600.1
Manin08g006750.1
Manin08g007150.1
Manin08g007170.1
Manin08g007350.1
Manin08g007390.1
Manin08g007840.1
Manin08g008140.1
Manin08g008210.1
Manin08g008620.1
Manin08g008740.1
Manin08g008770.1
Manin08g008890.1
Manin08g009120.1
Manin08g009140.1
Manin08g009750.1
Manin08g009940.1
Manin08g009960.1
Manin08g010040.1
Manin08g010250.1
Manin08g010320.1
Manin08g010540.1
Manin08g010620.1
Manin08g010740.1
Manin08g010930.1
Manin08g011340.1
Manin08g011930.1
Manin08g012230.1
Manin08g012330.1
Manin08g012510.1
Manin08g012670.1
Manin09g000520.1
Manin09g000560.1
Manin09g001350.1
Manin09g001560.1
Manin09g002540.1
Manin09g003310.1
Manin09g003370.1
Manin09g004050.1
Manin09g004510.1
Manin09g004550.1
Manin09g004570.1
Manin09g004590.1
Manin09g004610.1
Manin09g004750.1
Manin09g004860.1
Manin09g004910.1
Manin09g005170.1
Manin09g005290.1
Manin09g005420.1
Manin09g005450.1
Manin09g005910.1
Manin09g005950.1
Manin09g006520.1
Manin09g007630.1
Manin09g008120.1
Manin09g008680.1
Manin09g008750.1
Manin09g008970.1
Manin09g008990.1
Manin09g009000.1
Manin09g009350.1
Manin09g009660.1
Manin09g009820.1
Manin09g009940.1
Manin09g010000.1
Manin09g010670.1
Manin09g011070.1
Manin09g011080.1
Manin09g011190.1
Manin09g011240.1
Manin09g011290.1
Manin09g011550.1
Manin09g011790.1
Manin09g012070.1
Manin09g012170.1
Manin09g012350.1
Manin09g012500.1
Manin09g012630.1
Manin09g012700.1
Manin09g013350.1
Manin09g014410.1
Manin09g014580.1
Manin09g014900.1
Manin09g015320.1
Manin09g015960.1
Manin09g015970.1
Manin10g000120.1
Manin10g000230.1
Manin10g000250.1
Manin10g000350.1
Manin10g000360.1
Manin10g000510.1
Manin10g000750.1
Manin10g000860.1
Manin10g001140.1
Manin10g001440.1
Manin10g001680.1
Manin10g001860.1
Manin10g001930.1
Manin10g002190.1
Manin10g002200.1
Manin10g002420.1
Manin10g002430.1
Manin10g002740.1
Manin10g002830.1
Manin10g003190.1
Manin10g003700.1
Manin10g004190.1
Manin10g004240.1
Manin10g004470.1
Manin10g004620.1
Manin10g006010.1
Manin10g006190.1
Manin10g006750.1
Manin10g006870.1
Manin10g007060.1
Manin10g007270.1
Manin10g007320.1
Manin10g007660.1
Manin10g008130.1
Manin10g008170.1
Manin10g008420.1
Manin10g008770.1
Manin11g000170.1
Manin11g001000.1
Manin11g001220.1
Manin11g002000.1
Manin11g002210.1
Manin11g002610.1
Manin11g002790.1
Manin11g003030.1
Manin11g003270.1
Manin11g003590.1
Manin11g004010.1
Manin11g004020.1
Manin11g004310.1
Manin11g004990.1
Manin11g005230.1
Manin11g005260.1
Manin11g005270.1
Manin11g005280.1
Manin11g005400.1
Manin11g005480.1
Manin11g005510.1
Manin11g005660.1
Manin11g005790.1
Manin11g005840.1
Manin11g006270.1
Manin11g006740.1
Manin11g006850.1
Manin11g007010.1
Manin11g007280.1
Manin11g007580.1
Manin11g007740.1
Manin11g008100.1
Manin11g008830.1
Manin11g009080.1
Manin11g009550.1
Manin11g010010.1
Manin11g010080.1
Manin11g010160.1
Manin11g010720.1
Manin11g010910.1
Manin11g011300.1
Manin11g011350.1
Manin11g011370.1
Manin11g011580.1
Manin11g012100.1
Manin11g012530.1
Manin11g012710.1
Manin11g013340.1
Manin11g014230.1
Manin11g014240.1
Manin11g014480.1
Manin11g014490.1
Manin11g014510.1
Manin11g014630.1
Manin11g015090.1
Manin11g015320.1
Manin12g000390.1
Manin12g000420.1
Manin12g000500.1
Manin12g000510.1
Manin12g000690.1
Manin12g000700.1
Manin12g000930.1
Manin12g001220.1
Manin12g001640.1
Manin12g002070.1
Manin12g002710.1
Manin12g002740.1
Manin12g002940.1
Manin12g003330.1
Manin12g004330.1
Manin12g004920.1
Manin12g004980.1
Manin12g005030.1
Manin12g005100.1
Manin12g005260.1
Manin12g005710.1
Manin12g006040.1
Manin12g006060.1
Manin12g006580.1
Manin12g006600.1
Manin12g006860.1
Manin12g007260.1
Manin12g007290.1
Manin12g007650.1
Manin12g008080.1
Manin12g008150.1
Manin12g008280.1
Manin12g008380.1
Manin12g008410.1
Manin12g008480.1
Manin12g008680.1
Manin12g008710.1
Manin12g009070.1
Manin12g009330.1
Manin12g009460.1
Manin12g009520.1
Manin12g009620.1
Manin12g009770.1
Manin12g009980.1
Manin12g010510.1
Manin12g010530.1
Manin12g010550.1
Manin12g010590.1
Manin12g010770.1
Manin12g010850.1
Manin12g011060.1
Manin12g011130.1
Manin12g011170.1
Manin12g011340.1
Manin13g000250.1
Manin13g001540.1
Manin13g001600.1
Manin13g001660.1
Manin13g001980.1
Manin13g002070.1
Manin13g002630.1
Manin13g002900.1
Manin13g002970.1
Manin13g003020.1
Manin13g003070.1
Manin13g003150.1
Manin13g003190.1
Manin13g003330.1
Manin13g003460.1
Manin13g003760.1
Manin13g003880.1
Manin13g004060.1
Manin13g004370.1
Manin13g005360.1
Manin13g005620.1
Manin13g005670.1
Manin13g005860.1
Manin13g006350.1
Manin13g006370.1
Manin13g006620.1
Manin13g007310.1
Manin13g007680.1
Manin13g007770.1
Manin13g007790.1
Manin13g008260.1
Manin13g008590.1
Manin13g008860.1
Manin13g010320.1
Manin13g011260.1
Manin13g011440.1
Manin13g011460.1
Manin13g011540.1
Manin13g011550.1
Manin13g011580.1
Manin13g011680.1
Manin13g011790.1
Manin13g011940.1
Manin13g012010.1
Manin13g012060.1
Manin13g012140.1
Manin14g000430.1
Manin14g000730.1
Manin14g001080.1
Manin14g001260.1
Manin14g001460.1
Manin14g001500.1
Manin14g001800.1
Manin14g002250.1
Manin14g002870.1
Manin14g003180.1
Manin14g003520.1
Manin14g003530.1
Manin14g003650.1
Manin14g004290.1
Manin14g004460.1
Manin14g004800.1
Manin14g005000.1
Manin14g005030.1
Manin14g005180.1
Manin14g005440.1
Manin14g005450.1
Manin14g005540.1
Manin14g005940.1
Manin14g006300.1
Manin14g006560.1
Manin14g006760.1
Manin14g006900.1
Manin14g006970.1
Manin14g007080.1
Manin14g007120.1
Manin14g007550.1
Manin14g007710.1
Manin14g007730.1
Manin14g007810.1
Manin14g008380.1
Manin14g008850.1
Manin14g009090.1
Manin14g009100.1
Manin15g000230.1
Manin15g000380.1
Manin15g000400.1
Manin15g000550.1
Manin15g000710.1
Manin15g000740.1
Manin15g001260.1
Manin15g001720.1
Manin15g001730.1
Manin15g001890.1
Manin15g002290.1
Manin15g002470.1
Manin15g002630.1
Manin15g002940.1
Manin15g003300.1
Manin15g003330.1
Manin15g003350.1
Manin15g003760.1
Manin15g003990.1
Manin15g004230.1
Manin15g004680.1
Manin15g005200.1
Manin15g005460.1
Manin15g005860.1
Manin15g006270.1
Manin15g006930.1
Manin15g007200.1
Manin15g007450.1
Manin15g007970.1
Manin15g008060.1
Manin15g008110.1
Manin15g008240.1
Manin15g008780.1
Manin15g009110.1
Manin15g009900.1
Manin15g010010.1
Manin15g010110.1
Manin15g010220.1
Manin15g010700.1
Manin16g000100.1
Manin16g000200.1
Manin16g000250.1
Manin16g000380.1
Manin16g000440.1
Manin16g000530.1
Manin16g001050.1
Manin16g001130.1
Manin16g001380.1
Manin16g001670.1
Manin16g001760.1
Manin16g002170.1
Manin16g002240.1
Manin16g002610.1
Manin16g002820.1
Manin16g002860.1
Manin16g002950.1
Manin16g003310.1
Manin16g003320.1
Manin16g004120.1
Manin16g004170.1
Manin16g004430.1
Manin16g005230.1
Manin16g005390.1
Manin16g005520.1
Manin16g005550.1
Manin16g005730.1
Manin16g005830.1
Manin16g005870.1
Manin16g005910.1
Manin16g006280.1
Manin16g006320.1
Manin16g006580.1
Manin16g007560.1
Manin16g007590.1
Manin16g007620.1
Manin16g007660.1
Manin16g007670.1
Manin16g007740.1
Manin16g007770.1
Manin16g007910.1
Manin16g008610.1
Manin16g008650.1
Manin16g009370.1
Manin16g010390.1
Manin16g010490.1
Manin16g011310.1
Manin16g011580.1
Manin16g011680.1
Manin16g011740.1
Manin16g011930.1
Manin16g012360.1
Manin16g012500.1
Manin16g012750.1
Manin16g013510.1
Manin16g014420.1
Manin16g014600.1
Manin16g014890.1
Manin16g015070.1
Manin16g015110.1
Manin16g015210.1
Manin16g015550.1
Manin16g015560.1
Manin16g015870.1
Manin16g015980.1
Manin16g016100.1
Manin16g016210.1
Manin16g016390.1
Manin16g016460.1
Manin16g016550.1
Manin17g000050.1
Manin17g000300.1
Manin17g000450.1
Manin17g000800.1
Manin17g000900.1
Manin17g001040.1
Manin17g001090.1
Manin17g001400.1
Manin17g001470.1
Manin17g001830.1
Manin17g002200.1
Manin17g002290.1
Manin17g002390.1
Manin17g002630.1
Manin17g002980.1
Manin17g003220.1
Manin17g003400.1
Manin17g004060.1
Manin17g004130.1
Manin17g004150.1
Manin17g004420.1
Manin17g005180.1
Manin17g005870.1
Manin17g006410.1
Manin17g006480.1
Manin17g007320.1
Manin17g007530.1
Manin17g007900.1
Manin17g008250.1
Manin18g000560.1
Manin18g001080.1
Manin18g001340.1
Manin18g001510.1
Manin18g001700.1
Manin18g001860.1
Manin18g002190.1
Manin18g002430.1
Manin18g002740.1
Manin18g002890.1
Manin18g002970.1
Manin18g003070.1
Manin18g003080.1
Manin18g003230.1
Manin18g004040.1
Manin18g004290.1
Manin18g004420.1
Manin18g004730.1
Manin18g004910.1
Manin18g004930.1
Manin18g005050.1
Manin18g005240.1
Manin18g005730.1
Manin18g005920.1
Manin18g006160.1
Manin18g006260.1
Manin18g006490.1
Manin18g006590.1
Manin18g007160.1
Manin18g007170.1
Manin18g007210.1
Manin18g007240.1
Manin18g007390.1
Manin18g007780.1
Manin18g007790.1
Manin18g008300.1
Manin18g008320.1
Manin18g008950.1
Manin18g009570.1
Manin18g009910.1
Manin18g009970.1
Manin18g009980.1
Manin18g010350.1
Manin18g010530.1
Manin18g010570.1
Manin18g010720.1
Manin18g010920.1
Manin18g011200.1
Manin18g011280.1
Manin18g011290.1
Manin18g011350.1
Manin18g011970.1
Manin18g012220.1
Manin18g012270.1
Manin18g012290.1
Manin18g012360.1
Manin18g012410.1
Manin18g012550.1
Manin18g012720.1
Manin19g000020.1
Manin19g000090.1
Manin19g000970.1
Manin19g001630.1
Manin19g002290.1
Manin19g002540.1
Manin19g002790.1
Manin19g003740.1
Manin19g004050.1
Manin19g004620.1
Manin19g004790.1
Manin19g005300.1
Manin19g005340.1
Manin19g005570.1
Manin19g005610.1
Manin19g006600.1
Manin19g006820.1
Manin19g007270.1
Manin19g007290.1
Manin19g007520.1
Manin19g007660.1
Manin19g007790.1
Manin19g007810.1
Manin19g007990.1
Manin19g008410.1
Manin19g008630.1
Manin19g009180.1
Manin19g009590.1
Manin19g009640.1
Manin19g010140.1
Manin19g010210.1
Manin19g010780.1
Manin19g011020.1
Manin19g011980.1
Manin19g012070.1
Manin19g012130.1
Manin19g012290.1
Manin19g012340.1
Manin19g013010.1
Manin19g013070.1
Manin19g013300.1
Manin19g013560.1
Manin19g013600.1
Manin19g014330.1
Manin19g014450.1
Manin19g014520.1
Manin19g015060.1
Manin19g015180.1
Manin19g015340.1
Manin19g015480.1
Manin19g015790.1
Manin20g000010.1
Manin20g000090.1
Manin20g000220.1
Manin20g000240.1
Manin20g000610.1
Manin20g000690.1
Manin20g001700.1
Manin20g002190.1
Manin20g002370.1
Manin20g002380.1
Manin20g002420.1
Manin20g002680.1
Manin20g002750.1
Manin20g003170.1
Manin20g003440.1
Manin20g003570.1
Manin20g003590.1
Manin20g003610.1
Manin20g004240.1
Manin20g004370.1
Manin20g005730.1
Manin20g005830.1
Manin20g006040.1
Manin20g006050.1
Manin20g006150.1
Manin20g006240.1
Manin20g006310.1
Manin20g006640.1
Manin20g006770.1
Manin20g007050.1
Manin20g007280.1
Manin20g007420.1
Manin20g007450.1
Manin20g007910.1
Manin20g007940.1
Manin20g008340.1
Manin20g008350.1
Manin20g008410.1
Manin20g008440.1
Manin20g008650.1
Manin20g008810.1

## Sheet: Pulp ripe
Manin00g001720.1
Manin00g005700.1
Manin00g009000.1
Manin00g012860.1
Manin00g013620.1
Manin00g015420.1
Manin00g015430.1
Manin00g015810.1
Manin00g017060.1
Manin00g017740.1
Manin01g001430.1
Manin01g001820.1
Manin01g007500.1
Manin01g008080.1
Manin01g008760.1
Manin01g010180.1
Manin01g011190.1
Manin01g011400.1
Manin01g011760.1
Manin02g008320.1
Manin02g010380.1
Manin03g000770.1
Manin03g000880.1
Manin03g003070.1
Manin03g003640.1
Manin03g003850.1
Manin03g004100.1
Manin03g004820.1
Manin03g004830.1
Manin03g006850.1
Manin03g007420.1
Manin03g010870.1
Manin03g011690.1
Manin03g012860.1
Manin03g013830.1
Manin04g000220.1
Manin04g002620.1
Manin04g004260.1
Manin04g006410.1
Manin04g007970.1
Manin04g008220.1
Manin04g008930.1
Manin04g009940.1
Manin04g017380.1
Manin04g017800.1
Manin05g000740.1
Manin05g001690.1
Manin05g003490.1
Manin05g004230.1
Manin05g008180.1
Manin05g008230.1
Manin05g008550.1
Manin05g011010.1
Manin06g000430.1
Manin06g003500.1
Manin06g003630.1
Manin07g002260.1
Manin07g003930.1
Manin07g003940.1
Manin07g008850.1
Manin07g009000.1
Manin07g009210.1
Manin07g009220.1
Manin08g000020.1
Manin08g001180.1
Manin08g001680.1
Manin08g002150.1
Manin08g005320.1
Manin08g005370.1
Manin08g006610.1
Manin08g008310.1
Manin08g008360.1
Manin08g011230.1
Manin08g011910.1
Manin08g012020.1
Manin09g000820.1
Manin09g000840.1
Manin09g001150.1
Manin09g006260.1
Manin09g008530.1
Manin09g009850.1
Manin09g010890.1
Manin09g010930.1
Manin09g013420.1
Manin10g002750.1
Manin10g003720.1
Manin10g003730.1
Manin10g003750.1
Manin10g005720.1
Manin10g007120.1
Manin10g007130.1
Manin10g007140.1
Manin10g007160.1
Manin10g007760.1
Manin11g001100.1
Manin11g002090.1
Manin11g002290.1
Manin11g002340.1
Manin11g003180.1
Manin11g004980.1
Manin11g006180.1
Manin11g006950.1
Manin11g010240.1
Manin11g011080.1
Manin12g001250.1
Manin12g003610.1
Manin12g004510.1
Manin12g004960.1
Manin12g005980.1
Manin12g007440.1
Manin12g007800.1
Manin12g011670.1
Manin12g011700.1
Manin13g002030.1
Manin13g004110.1
Manin13g004750.1
Manin13g004790.1
Manin13g006770.1
Manin13g009050.1
Manin13g011470.1
Manin13g011860.1
Manin14g000980.1
Manin14g001490.1
Manin14g006320.1
Manin14g007520.1
Manin14g009120.1
Manin15g000910.1
Manin15g002060.1
Manin15g002870.1
Manin15g002900.1
Manin15g003020.1
Manin15g004730.1
Manin15g005530.1
Manin15g008530.1
Manin15g009780.1
Manin15g010320.1
Manin16g003080.1
Manin16g004400.1
Manin16g005350.1
Manin16g006680.1
Manin16g015670.1
Manin16g016510.1
Manin17g001220.1
Manin17g003150.1
Manin17g005460.1
Manin17g007330.1
Manin18g000140.1
Manin18g000150.1
Manin18g002570.1
Manin18g002850.1
Manin18g003780.1
Manin18g005470.1
Manin18g006030.1
Manin18g009870.1
Manin18g011790.1
Manin19g000310.1
Manin19g000990.1
Manin19g001270.1
Manin19g003660.1
Manin19g006240.1
Manin19g007330.1
Manin19g009880.1
Manin19g012010.1
Manin19g012970.1
Manin19g016030.1
Manin20g001370.1
Manin20g002820.1
Manin20g003040.1
Manin20g003550.1
Manin20g003810.1
Manin20g003820.1
Manin20g005860.1
Manin20g009370.1

## Sheet: Pulp unripe
Manin00g002720.1
Manin00g002870.1
Manin00g008940.1
Manin00g015690.1
Manin00g015820.1
Manin00g015850.1
Manin00g015960.1
Manin00g016170.1
Manin00g016290.1
Manin01g000660.1
Manin01g001560.1
Manin01g001990.1
Manin01g003940.1
Manin01g004400.1
Manin01g008030.1
Manin01g009100.1
Manin01g009590.1
Manin01g012140.1
Manin01g012230.1
Manin01g012720.1
Manin02g004570.1
Manin02g005250.1
Manin02g006860.1
Manin02g009750.1
Manin02g009760.1
Manin02g010200.1
Manin02g010580.1
Manin03g001450.1
Manin03g006740.1
Manin03g007470.1
Manin03g009520.1
Manin03g011030.1
Manin03g013840.1
Manin04g002300.1
Manin04g003330.1
Manin04g005600.1
Manin04g006340.1
Manin04g006450.1
Manin04g007220.1
Manin04g007450.1
Manin04g007690.1
Manin04g008990.1
Manin04g010340.1
Manin04g011470.1
Manin04g012690.1
Manin04g013810.1
Manin04g014050.1
Manin04g015430.1
Manin04g016180.1
Manin04g016970.1
Manin04g017360.1
Manin04g017400.1
Manin05g003850.1
Manin05g004420.1
Manin05g004670.1
Manin05g005060.1
Manin05g005920.1
Manin05g007470.1
Manin05g007810.1
Manin05g008710.1
Manin05g010680.1
Manin06g003160.1
Manin06g003420.1
Manin06g003770.1
Manin06g005000.1
Manin06g005110.1
Manin07g002090.1
Manin07g004000.1
Manin07g004900.1
Manin07g008050.1
Manin07g008230.1
Manin07g009150.1
Manin08g000270.1
Manin08g002450.1
Manin08g005440.1
Manin08g005830.1
Manin08g006260.1
Manin08g007110.1
Manin08g008960.1
Manin08g010560.1
Manin08g011040.1
Manin09g000310.1
Manin09g002110.1
Manin09g003240.1
Manin09g004800.1
Manin09g005270.1
Manin09g007370.1
Manin09g009990.1
Manin09g010020.1
Manin09g010820.1
Manin09g011640.1
Manin09g011820.1
Manin09g012770.1
Manin09g014810.1
Manin09g015300.1
Manin09g015530.1
Manin10g002470.1
Manin10g002760.1
Manin10g003470.1
Manin10g003780.1
Manin10g005330.1
Manin10g005350.1
Manin10g006760.1
Manin11g000890.1
Manin11g001170.1
Manin11g003930.1
Manin11g004580.1
Manin11g004880.1
Manin11g005580.1
Manin11g005970.1
Manin11g008270.1
Manin11g008500.1
Manin11g008560.1
Manin11g008780.1
Manin11g012300.1
Manin11g013450.1
Manin11g015520.1
Manin11g015900.1
Manin12g000270.1
Manin12g001570.1
Manin12g001910.1
Manin12g004680.1
Manin12g008580.1
Manin12g009580.1
Manin12g009960.1
Manin13g000570.1
Manin13g001310.1
Manin13g003610.1
Manin13g005380.1
Manin13g006080.1
Manin13g009340.1
Manin13g011110.1
Manin14g002500.1
Manin14g004390.1
Manin14g006920.1
Manin14g007660.1
Manin14g009280.1
Manin15g000850.1
Manin15g003200.1
Manin15g003700.1
Manin15g003790.1
Manin15g003940.1
Manin15g005940.1
Manin15g006920.1
Manin15g008180.1
Manin15g009500.1
Manin15g010550.1
Manin16g001000.1
Manin16g002230.1
Manin16g004800.1
Manin16g004840.1
Manin16g008080.1
Manin16g008660.1
Manin16g011170.1
Manin16g012470.1
Manin16g012850.1
Manin16g013020.1
Manin16g014570.1
Manin16g015840.1
Manin16g016020.1
Manin17g004770.1
Manin17g005560.1
Manin17g005950.1
Manin18g003900.1
Manin18g004470.1
Manin18g004960.1
Manin18g005540.1
Manin18g007520.1
Manin19g001020.1
Manin19g003590.1
Manin19g006710.1
Manin19g009040.1
Manin19g011230.1
Manin19g012460.1
Manin19g014740.1
Manin19g015700.1
Manin19g015980.1
Manin20g001020.1
Manin20g002730.1
Manin20g004160.1
Manin20g006890.1
