# Supplementary material for: MangoBase: A Genomics Portal and Gene Expression Atlas for Mangifera indica
Source: Plants (Basel). 2023 Mar 10;12(6):1273. doi: 10.3390/plants12061273 (PMC10058708; doi:10.3390/plants12061273)
Supplement: Supplementary file 1 [file plants-12-01273-s001.zip › Table S2 - enrichment.xlsx]

## Sheet: Ripe Pulp
pulp_ripe.ID	pulp_ripe.Description	pulp_ripe.GeneRatio	pulp_ripe.BgRatio	pulp_ripe.pvalue	pulp_ripe.p.adjust	pulp_ripe.qvalue	pulp_ripe.geneID	pulp_ripe.Count
GO:0009690	cytokinin metabolic process	3/146	13/10030	0.000776444	0.000776444	0.110601	AT5G11950/AT2G19500/AT5G56970	3
GO:0006096	glycolytic process	4/146	30/10030	0.000879611	0.000879611	0.110601	AT1G50460/AT5G56350/AT4G26270/AT1G09780	4
GO:0006757	ATP generation from ADP	4/146	30/10030	0.000879611	0.000879611	0.110601	AT1G50460/AT5G56350/AT4G26270/AT1G09780	4
GO:0009135	purine nucleoside diphosphate metabolic process	4/146	31/10030	0.000998603	0.000998603	0.110601	AT1G50460/AT5G56350/AT4G26270/AT1G09780	4
GO:0009179	purine ribonucleoside diphosphate metabolic process	4/146	31/10030	0.000998603	0.000998603	0.110601	AT1G50460/AT5G56350/AT4G26270/AT1G09780	4
GO:0046031	ADP metabolic process	4/146	31/10030	0.000998603	0.000998603	0.110601	AT1G50460/AT5G56350/AT4G26270/AT1G09780	4
GO:2000242	negative regulation of reproductive process	5/146	55/10030	0.00118234	0.00118234	0.110601	AT2G27550/AT5G17690/AT4G24710/AT3G54720/AT3G57390	5
GO:0009185	ribonucleoside diphosphate metabolic process	4/146	33/10030	0.00126974	0.00126974	0.110601	AT1G50460/AT5G56350/AT4G26270/AT1G09780	4
GO:0006165	nucleoside diphosphate phosphorylation	4/146	35/10030	0.00158856	0.00158856	0.122997	AT1G50460/AT5G56350/AT4G26270/AT1G09780	4
GO:0042445	hormone metabolic process	5/146	61/10030	0.00188583	0.00188583	0.125734	AT5G11950/AT5G19970/AT2G19500/AT5G56970/AT3G01980	5
GO:0009910	negative regulation of flower development	4/146	38/10030	0.00216522	0.00216522	0.125734	AT2G27550/AT5G17690/AT3G54720/AT3G57390	4
GO:0046939	nucleotide phosphorylation	4/146	38/10030	0.00216522	0.00216522	0.125734	AT1G50460/AT5G56350/AT4G26270/AT1G09780	4
GO:0009132	nucleoside diphosphate metabolic process	4/146	40/10030	0.0026212	0.0026212	0.140505	AT1G50460/AT5G56350/AT4G26270/AT1G09780	4
GO:0140013	meiotic nuclear division	5/146	68/10030	0.00304682	0.00304682	0.151654	AT1G50240/AT4G24710/AT5G20850/AT3G19210/AT3G09660	5
GO:0019748	secondary metabolic process	11/146	296/10030	0.00393193	0.00393193	0.182662	AT2G36770/AT5G07475/AT1G32900/AT5G16010/AT2G43670/AT1G80160/AT1G71870/AT1G22640/AT2G45360/AT1G03700/AT4G36220	11
GO:0034754	cellular hormone metabolic process	3/146	23/10030	0.00432221	0.00432221	0.188244	AT5G11950/AT2G19500/AT5G56970	3

## Sheet: Unripe Pulp
pulp_unripe.ID	pulp_unripe.Description	pulp_unripe.GeneRatio	pulp_unripe.BgRatio	pulp_unripe.pvalue	pulp_unripe.p.adjust	pulp_unripe.qvalue	pulp_unripe.geneID	pulp_unripe.Count
GO:0071554	cell wall organization or biogenesis	25/157	417/10030	6.15819e-09	6.15819e-09	4.52465e-06	AT3G28040/AT5G15740/AT5G03170/AT4G23740/AT3G16920/AT1G48100/AT2G26330/AT5G57070/AT4G29310/AT4G31890/AT5G67210/AT2G22560/AT5G17420/AT2G38080/AT3G55990/AT5G24910/AT4G18780/AT3G08900/AT3G02230/AT3G52290/AT5G44030/AT4G02100/AT1G51630/AT5G54690/AT5G62360	25
GO:0071669	plant-type cell wall organization or biogenesis	18/157	245/10030	4.75355e-08	4.75355e-08	1.7463e-05	AT5G15740/AT5G03170/AT1G48100/AT2G26330/AT4G29310/AT4G31890/AT5G67210/AT2G22560/AT5G17420/AT2G38080/AT4G18780/AT3G08900/AT3G02230/AT3G52290/AT5G44030/AT4G02100/AT1G51630/AT5G62360	18
GO:0042546	cell wall biogenesis	15/157	221/10030	1.82233e-06	1.82233e-06	0.000446312	AT5G03170/AT5G57070/AT4G29310/AT5G67210/AT5G17420/AT2G38080/AT3G55990/AT4G18780/AT3G08900/AT3G02230/AT3G52290/AT5G44030/AT4G02100/AT1G51630/AT5G54690	15
GO:0009832	plant-type cell wall biogenesis	10/157	149/10030	0.000112281	0.000112281	0.0206242	AT5G03170/AT5G67210/AT5G17420/AT2G38080/AT4G18780/AT3G08900/AT3G02230/AT3G52290/AT5G44030/AT1G51630	10
GO:0071555	cell wall organization	8/157	115/10030	0.000432627	0.000432627	0.0391223	AT5G15740/AT4G23740/AT1G48100/AT2G26330/AT5G17420/AT1G51630/AT5G54690/AT5G62360	8
GO:1903047	mitotic cell cycle process	8/157	116/10030	0.0004586	0.0004586	0.0391223	AT5G20850/AT5G17420/AT5G49880/AT4G18780/AT2G38620/AT1G78770/AT1G77720/AT5G44030	8
GO:0051304	chromosome separation	4/157	24/10030	0.000480907	0.000480907	0.0391223	AT5G49880/AT3G23890/AT1G78770/AT1G77720	4
GO:0009834	plant-type secondary cell wall biogenesis	6/157	65/10030	0.000515442	0.000515442	0.0391223	AT5G03170/AT5G67210/AT5G17420/AT2G38080/AT4G18780/AT5G44030	6
GO:0000278	mitotic cell cycle	9/157	149/10030	0.00054122	0.00054122	0.0391223	AT5G23860/AT5G20850/AT5G17420/AT5G49880/AT4G18780/AT2G38620/AT1G78770/AT1G77720/AT5G44030	9
GO:0022402	cell cycle process	14/157	336/10030	0.000787571	0.000787571	0.0391223	AT4G23740/AT5G49120/AT5G20850/AT5G17420/AT5G49880/AT4G18780/AT3G23890/AT2G38620/AT1G78770/AT2G45470/AT2G39870/AT1G77720/AT5G44030/AT1G18650	14
GO:1901990	regulation of mitotic cell cycle phase transition	4/157	28/10030	0.000882639	0.000882639	0.0391223	AT5G49880/AT2G38620/AT1G78770/AT1G77720	4
GO:0030071	regulation of mitotic metaphase/anaphase transition	3/157	13/10030	0.000958943	0.000958943	0.0391223	AT5G49880/AT1G78770/AT1G77720	3
GO:1902099	regulation of metaphase/anaphase transition of cell cycle	3/157	13/10030	0.000958943	0.000958943	0.0391223	AT5G49880/AT1G78770/AT1G77720	3
GO:0044036	cell wall macromolecule metabolic process	7/157	101/10030	0.0010119	0.0010119	0.0391223	AT5G15740/AT3G16920/AT5G67210/AT5G17420/AT3G55990/AT1G51630/AT5G54690	7
GO:0009664	plant-type cell wall organization	6/157	75/10030	0.00110535	0.00110535	0.0391223	AT5G15740/AT1G48100/AT2G26330/AT5G17420/AT1G51630/AT5G62360	6
GO:0007088	regulation of mitotic nuclear division	3/157	14/10030	0.00120651	0.00120651	0.0391223	AT5G49880/AT1G78770/AT1G77720	3
GO:0007091	metaphase/anaphase transition of mitotic cell cycle	3/157	14/10030	0.00120651	0.00120651	0.0391223	AT5G49880/AT1G78770/AT1G77720	3
GO:0010965	regulation of mitotic sister chromatid separation	3/157	14/10030	0.00120651	0.00120651	0.0391223	AT5G49880/AT1G78770/AT1G77720	3
GO:0033045	regulation of sister chromatid segregation	3/157	14/10030	0.00120651	0.00120651	0.0391223	AT5G49880/AT1G78770/AT1G77720	3
GO:0044784	metaphase/anaphase transition of cell cycle	3/157	14/10030	0.00120651	0.00120651	0.0391223	AT5G49880/AT1G78770/AT1G77720	3
GO:1905818	regulation of chromosome separation	3/157	14/10030	0.00120651	0.00120651	0.0391223	AT5G49880/AT1G78770/AT1G77720	3
GO:0000271	polysaccharide biosynthetic process	8/157	135/10030	0.00124566	0.00124566	0.0391223	AT5G15740/AT5G67210/AT5G17420/AT3G55990/AT4G18780/AT5G44030/AT1G51630/AT5G54690	8
GO:0034637	cellular carbohydrate biosynthetic process	8/157	136/10030	0.00130626	0.00130626	0.0391223	AT5G67210/AT5G17420/AT3G55990/AT4G18780/AT1G35910/AT5G44030/AT1G51630/AT5G54690	8
GO:0045229	external encapsulating structure organization	8/157	136/10030	0.00130626	0.00130626	0.0391223	AT5G15740/AT4G23740/AT1G48100/AT2G26330/AT5G17420/AT1G51630/AT5G54690/AT5G62360	8
GO:0007049	cell cycle	15/157	399/10030	0.00145479	0.00145479	0.0391223	AT4G23740/AT5G49120/AT5G23860/AT5G20850/AT5G17420/AT5G49880/AT4G18780/AT3G23890/AT2G38620/AT1G78770/AT2G45470/AT2G39870/AT1G77720/AT5G44030/AT1G18650	15
GO:0009833	plant-type primary cell wall biogenesis	3/157	15/10030	0.00149091	0.00149091	0.0391223	AT5G17420/AT4G18780/AT5G44030	3
GO:0051306	mitotic sister chromatid separation	3/157	15/10030	0.00149091	0.00149091	0.0391223	AT5G49880/AT1G78770/AT1G77720	3
GO:0051983	regulation of chromosome segregation	3/157	15/10030	0.00149091	0.00149091	0.0391223	AT5G49880/AT1G78770/AT1G77720	3
GO:0010383	cell wall polysaccharide metabolic process	6/157	82/10030	0.00175752	0.00175752	0.0431599	AT5G15740/AT5G67210/AT5G17420/AT3G55990/AT1G51630/AT5G54690	6
GO:0005975	carbohydrate metabolic process	17/157	492/10030	0.00176226	0.00176226	0.0431599	AT5G15740/AT3G16920/AT3G13750/AT1G48100/AT5G67210/AT5G17420/AT4G19760/AT3G55990/AT4G18780/AT2G01940/AT2G47180/AT3G16850/AT1G35910/AT5G44030/AT4G18010/AT1G51630/AT5G54690	17
GO:0033692	cellular polysaccharide biosynthetic process	7/157	113/10030	0.00194442	0.00194442	0.046085	AT5G67210/AT5G17420/AT3G55990/AT4G18780/AT5G44030/AT1G51630/AT5G54690	7
GO:0045492	xylan biosynthetic process	3/157	17/10030	0.00217758	0.00217758	0.0484833	AT5G67210/AT3G55990/AT5G54690	3
GO:0065001	specification of axis polarity	3/157	17/10030	0.00217758	0.00217758	0.0484833	AT5G59790/AT2G26330/AT2G45190	3
GO:0044264	cellular polysaccharide metabolic process	9/157	183/10030	0.00229981	0.00229981	0.0490214	AT5G15740/AT5G67210/AT5G17420/AT3G55990/AT4G18780/AT2G01940/AT5G44030/AT1G51630/AT5G54690	9
GO:0044262	cellular carbohydrate metabolic process	11/157	257/10030	0.00233519	0.00233519	0.0490214	AT5G15740/AT5G67210/AT5G17420/AT3G55990/AT4G18780/AT2G01940/AT1G35910/AT5G44030/AT4G18010/AT1G51630/AT5G54690	11
GO:0006468	protein phosphorylation	16/157	482/10030	0.00357726	0.00357726	0.0721094	AT3G28040/AT1G08650/AT3G44610/AT4G23740/AT1G18670/AT2G26330/AT1G24030/AT2G38620/AT3G63280/AT3G01840/AT4G34500/AT5G48940/AT1G77720/AT4G32300/AT1G15330/AT3G47570	16
GO:0007346	regulation of mitotic cell cycle	4/157	41/10030	0.00372944	0.00372944	0.0721094	AT5G49880/AT2G38620/AT1G78770/AT1G77720	4
GO:1901987	regulation of cell cycle phase transition	4/157	41/10030	0.00372944	0.00372944	0.0721094	AT5G49880/AT2G38620/AT1G78770/AT1G77720	4
GO:0000281	mitotic cytokinesis	3/157	21/10030	0.00406832	0.00406832	0.0748063	AT5G17420/AT4G18780/AT5G44030	3
GO:0044772	mitotic cell cycle phase transition	4/157	42/10030	0.00407255	0.00407255	0.0748063	AT5G49880/AT2G38620/AT1G78770/AT1G77720	4
GO:0016051	carbohydrate biosynthetic process	9/157	203/10030	0.0045843	0.0045843	0.0795758	AT5G15740/AT5G67210/AT5G17420/AT3G55990/AT4G18780/AT1G35910/AT5G44030/AT1G51630/AT5G54690	9
GO:0051783	regulation of nuclear division	3/157	22/10030	0.00465712	0.00465712	0.0795758	AT5G49880/AT1G78770/AT1G77720	3
GO:0052546	cell wall pectin metabolic process	3/157	22/10030	0.00465712	0.00465712	0.0795758	AT5G15740/AT5G17420/AT1G51630	3
GO:0090698	post-embryonic plant morphogenesis	6/157	102/10030	0.00523741	0.00523741	0.0874572	AT3G28040/AT4G14550/AT2G26330/AT2G01940/AT2G31160/AT2G45190	6
GO:0070592	cell wall polysaccharide biosynthetic process	4/157	46/10030	0.00565789	0.00565789	0.0923791	AT5G67210/AT3G55990/AT1G51630/AT5G54690	4
GO:0044038	cell wall macromolecule biosynthetic process	4/157	48/10030	0.00658591	0.00658591	0.102955	AT5G67210/AT3G55990/AT1G51630/AT5G54690	4
GO:0070589	cellular component macromolecule biosynthetic process	4/157	48/10030	0.00658591	0.00658591	0.102955	AT5G67210/AT3G55990/AT1G51630/AT5G54690	4
GO:0033044	regulation of chromosome organization	3/157	26/10030	0.00751177	0.00751177	0.114104	AT5G49880/AT1G78770/AT1G77720	3
GO:0000819	sister chromatid segregation	4/157	50/10030	0.00760966	0.00760966	0.114104	AT5G49880/AT3G23890/AT1G78770/AT1G77720	4
GO:0005976	polysaccharide metabolic process	9/157	228/10030	0.00957633	0.00957633	0.136294	AT5G15740/AT5G67210/AT5G17420/AT3G55990/AT4G18780/AT2G01940/AT5G44030/AT1G51630/AT5G54690	9
GO:1903046	meiotic cell cycle process	7/157	152/10030	0.00983688	0.00983688	0.136294	AT5G49120/AT5G20850/AT3G23890/AT2G45470/AT2G39870/AT1G77720/AT1G18650	7
GO:0006022	aminoglycan metabolic process	2/157	10/10030	0.010089	0.010089	0.136294	AT3G16920/AT4G19760	2
GO:0032350	regulation of hormone metabolic process	2/157	10/10030	0.010089	0.010089	0.136294	AT2G01940/AT5G42750	2
GO:0051307	meiotic chromosome separation	2/157	10/10030	0.010089	0.010089	0.136294	AT3G23890/AT1G77720	2
GO:0009798	axis specification	3/157	29/10030	0.0102025	0.0102025	0.136294	AT5G59790/AT2G26330/AT2G45190	3
GO:0044770	cell cycle phase transition	4/157	55/10030	0.0106128	0.0106128	0.139242	AT5G49880/AT2G38620/AT1G78770/AT1G77720	4
GO:0045488	pectin metabolic process	4/157	57/10030	0.0120006	0.0120006	0.152784	AT5G15740/AT5G17420/AT1G51630/AT5G54690	4
GO:0051784	negative regulation of nuclear division	2/157	11/10030	0.0122052	0.0122052	0.152784	AT5G49880/AT1G77720	2
GO:0045491	xylan metabolic process	3/157	31/10030	0.0122687	0.0122687	0.152784	AT5G67210/AT3G55990/AT5G54690	3
GO:0010393	galacturonan metabolic process	4/157	58/10030	0.0127362	0.0127362	0.155962	AT5G15740/AT5G17420/AT1G51630/AT5G54690	4
GO:0010074	maintenance of meristem identity	3/157	32/10030	0.0133851	0.0133851	0.161222	AT5G60910/AT2G31160/AT5G48940	3
GO:0030422	production of siRNA involved in post-transcriptional gene silencing by RNA	3/157	33/10030	0.0145576	0.0145576	0.169778	AT1G14790/AT2G27040/AT1G09700	3
GO:0044786	cell cycle DNA replication	3/157	33/10030	0.0145576	0.0145576	0.169778	AT5G20850/AT2G38620/AT1G78770	3
GO:0045489	pectin biosynthetic process	3/157	34/10030	0.0157866	0.0157866	0.181234	AT5G15740/AT1G51630/AT5G54690	3
GO:0009944	polarity specification of adaxial/abaxial axis	2/157	13/10030	0.0169584	0.0169584	0.18597	AT2G26330/AT2G45190	2
GO:0009959	negative gravitropism	2/157	13/10030	0.0169584	0.0169584	0.18597	AT2G01940/AT2G45260	2
GO:1901991	negative regulation of mitotic cell cycle phase transition	2/157	13/10030	0.0169584	0.0169584	0.18597	AT5G49880/AT1G77720	2
GO:0051321	meiotic cell cycle	7/157	171/10030	0.0178611	0.0178611	0.192989	AT5G49120/AT5G20850/AT3G23890/AT2G45470/AT2G39870/AT1G77720/AT1G18650	7

## Sheet: Ripe Peel
peel_ripe.ID	peel_ripe.Description	peel_ripe.GeneRatio	peel_ripe.BgRatio	peel_ripe.pvalue	peel_ripe.p.adjust	peel_ripe.qvalue	peel_ripe.geneID	peel_ripe.Count
GO:0009620	response to fungus	30/281	416/10030	1.79309e-06	1.79309e-06	0.001196	AT4G05030/AT5G24810/AT5G39785/AT5G38200/AT2G01300/AT2G43790/AT2G28500/AT5G53110/AT4G14746/AT5G20810/AT3G21240/AT5G60900/AT5G05600/AT5G38280/AT3G49780/AT1G29050/AT1G49430/AT2G39435/AT5G09860/AT1G43850/AT5G61890/AT2G19130/AT2G01650/AT1G67850/AT2G38870/AT4G16820/AT3G21690/AT1G65610/AT5G02290/AT3G48990	30
GO:0050832	defense response to fungus	24/281	294/10030	2.47269e-06	2.47269e-06	0.001196	AT4G05030/AT5G39785/AT5G38200/AT2G01300/AT5G53110/AT4G14746/AT5G20810/AT5G60900/AT5G05600/AT3G49780/AT1G29050/AT1G49430/AT2G39435/AT5G09860/AT5G61890/AT2G19130/AT2G01650/AT1G67850/AT2G38870/AT4G16820/AT3G21690/AT1G65610/AT5G02290/AT3G48990	24
GO:1901698	response to nitrogen compound	22/281	360/10030	0.000490383	0.000490383	0.112753	AT4G05030/AT5G39785/AT2G01300/AT2G43790/AT2G28500/AT2G28260/AT5G28540/AT1G67340/AT1G80450/AT5G38280/AT3G49780/AT1G29050/AT1G32450/AT5G45610/AT4G39140/AT1G43850/AT2G19130/AT4G16820/AT1G72510/AT5G02290/AT1G32700/AT2G23770	22
GO:0009753	response to jasmonic acid	18/281	269/10030	0.000557782	0.000557782	0.112753	AT2G36380/AT5G38200/AT2G01300/AT5G12890/AT2G43790/AT5G41315/AT1G67340/AT4G28910/AT5G05600/AT5G38280/AT1G03940/AT3G01900/AT1G21550/AT1G73480/AT3G21690/AT1G30135/AT1G72510/AT5G24080	18
GO:0070542	response to fatty acid	18/281	270/10030	0.000582783	0.000582783	0.112753	AT2G36380/AT5G38200/AT2G01300/AT5G12890/AT2G43790/AT5G41315/AT1G67340/AT4G28910/AT5G05600/AT5G38280/AT1G03940/AT3G01900/AT1G21550/AT1G73480/AT3G21690/AT1G30135/AT1G72510/AT5G24080	18

## Sheet: Unripe Peel
peel_unripe.ID	peel_unripe.Description	peel_unripe.GeneRatio	peel_unripe.BgRatio	peel_unripe.pvalue	peel_unripe.p.adjust	peel_unripe.qvalue	peel_unripe.geneID	peel_unripe.Count
GO:0009620	response to fungus	59/809	416/10030	1.18562e-05	1.18562e-05	0.00540533	AT5G60900/AT4G11000/AT3G25830/AT1G61260/AT1G51940/AT1G30700/AT5G17350/AT3G45140/AT2G28940/AT3G24800/AT3G06070/AT1G06620/AT4G20970/AT5G62770/AT5G40990/AT2G27310/AT4G22330/AT5G57480/AT2G18210/AT3G50760/AT5G67080/AT5G10520/AT1G19210/AT4G33430/AT1G66870/AT1G49430/AT1G67850/AT4G01720/AT2G48010/AT3G07350/AT1G03220/AT2G19130/AT2G33170/AT3G28450/AT5G47850/AT5G65660/AT1G10140/AT1G76600/AT1G20990/AT5G66440…	59
GO:0010143	cutin biosynthetic process	7/809	12/10030	1.19568e-05	1.19568e-05	0.00540533	AT2G38110/AT1G15360/AT1G49430/AT4G01950/AT2G47240/AT1G16060/AT5G23940	7
GO:0022622	root system development	64/809	467/10030	1.54671e-05	1.54671e-05	0.00540533	AT1G48870/AT5G13290/AT2G34650/AT3G25830/AT5G06390/AT3G44510/AT5G12330/AT3G59420/AT3G53480/AT3G59360/AT3G06070/AT3G06440/AT1G02335/AT2G28470/AT4G12690/AT2G11890/AT4G14750/AT5G58010/AT3G24480/AT5G20540/AT5G14750/AT3G02430/AT3G52490/AT3G62980/AT1G29290/AT1G49430/AT4G07410/AT3G29180/AT2G39800/AT3G09070/AT2G05160/AT2G46410/AT1G02380/AT3G48610/AT2G19130/AT1G75840/AT4G38630/AT4G17800/AT3G01720/AT3G07470…	64
GO:0048364	root development	64/809	467/10030	1.54671e-05	1.54671e-05	0.00540533	AT1G48870/AT5G13290/AT2G34650/AT3G25830/AT5G06390/AT3G44510/AT5G12330/AT3G59420/AT3G53480/AT3G59360/AT3G06070/AT3G06440/AT1G02335/AT2G28470/AT4G12690/AT2G11890/AT4G14750/AT5G58010/AT3G24480/AT5G20540/AT5G14750/AT3G02430/AT3G52490/AT3G62980/AT1G29290/AT1G49430/AT4G07410/AT3G29180/AT2G39800/AT3G09070/AT2G05160/AT2G46410/AT1G02380/AT3G48610/AT2G19130/AT1G75840/AT4G38630/AT4G17800/AT3G01720/AT3G07470…	64
GO:0019748	secondary metabolic process	45/809	296/10030	2.34985e-05	2.34985e-05	0.00656968	AT3G18080/AT5G10770/AT1G78380/AT1G30700/AT3G53480/AT1G65060/AT1G02850/AT5G54160/AT1G62520/AT5G57480/AT5G67080/AT5G65640/AT5G63710/AT5G05340/AT1G61740/AT5G44210/AT1G25510/AT4G38620/AT2G38060/AT2G38640/AT5G54840/AT2G45360/AT2G48010/AT3G07350/AT4G09820/AT1G32100/AT3G01990/AT5G13930/AT4G39230/AT4G31940/AT5G65660/AT5G49660/AT1G10140/AT4G06744/AT1G68450/AT2G02010/AT5G47530/AT1G32900/AT1G63300/AT1G64160…	45
GO:0006468	protein phosphorylation	62/809	482/10030	0.000139114	0.000139114	0.0324112	AT3G47570/AT5G60900/AT5G13290/AT2G34650/AT5G46330/AT1G51940/AT5G15080/AT1G16260/AT1G66150/AT2G28940/AT1G07570/AT3G44200/AT4G23180/AT1G54820/AT1G63500/AT1G80870/AT4G34440/AT3G13690/AT2G05940/AT5G51350/AT4G30825/AT4G08850/AT2G25790/AT5G67080/AT5G10520/AT5G35370/AT5G63710/AT4G33430/AT1G29720/AT5G45780/AT5G47750/AT1G68400/AT5G10530/AT4G11530/AT2G16750/AT5G18500/AT2G37050/AT3G54030/AT1G16670/AT2G48010…	62
GO:0050832	defense response to fungus	42/809	294/10030	0.000183317	0.000183317	0.0366083	AT5G60900/AT4G11000/AT3G25830/AT1G61260/AT1G51940/AT1G30700/AT3G24800/AT4G20970/AT5G62770/AT5G40990/AT2G27310/AT5G57480/AT2G18210/AT5G67080/AT5G10520/AT1G19210/AT4G33430/AT1G66870/AT1G49430/AT1G67850/AT4G01720/AT2G48010/AT3G07350/AT1G03220/AT2G19130/AT3G28450/AT5G47850/AT5G65660/AT4G36550/AT1G68450/AT2G02010/AT5G13020/AT5G61890/AT5G53110/AT1G29050/AT1G80840/AT3G56400/AT2G38870/AT5G66900/AT3G49780…	42
GO:0002237	response to molecule of bacterial origin	11/809	45/10030	0.000696645	0.000696645	0.103531	AT5G60900/AT4G11000/AT5G15080/AT2G27310/AT1G16670/AT3G07350/AT2G19130/AT5G47850/AT5G53110/AT1G80840/AT2G23770	11
GO:0007264	small GTPase mediated signal transduction	6/809	15/10030	0.000717061	0.000717061	0.103531	AT5G27540/AT3G48040/AT1G75840/AT4G35020/AT3G07880/AT3G60860	6
GO:0010015	root morphogenesis	36/809	259/10030	0.000868146	0.000868146	0.103531	AT1G48870/AT5G13290/AT2G34650/AT5G06390/AT3G59420/AT3G06070/AT3G06440/AT2G28470/AT4G12690/AT4G14750/AT5G58010/AT5G14750/AT3G52490/AT3G62980/AT1G49430/AT4G07410/AT2G05160/AT2G46410/AT1G02380/AT2G19130/AT1G75840/AT4G38630/AT4G17800/AT3G01720/AT3G07470/AT4G35020/AT5G49660/AT2G22670/AT1G67910/AT1G67710/AT3G07880/AT5G47530/AT5G24910/AT4G00150/AT4G20270/AT3G19660	36
GO:0009698	phenylpropanoid metabolic process	14/809	68/10030	0.000891188	0.000891188	0.103531	AT3G53480/AT1G65060/AT5G54160/AT5G05340/AT4G38620/AT4G09820/AT1G32100/AT5G13930/AT4G39230/AT4G31940/AT5G49660/AT1G64160/AT4G22880/AT5G66390	14
GO:0030865	cortical cytoskeleton organization	9/809	33/10030	0.000908136	0.000908136	0.103531	AT3G08670/AT3G44200/AT3G48040/AT5G08120/AT3G23090/AT1G75840/AT4G35020/AT2G35110/AT1G26355	9
GO:0009699	phenylpropanoid biosynthetic process	12/809	54/10030	0.00101033	0.00101033	0.103531	AT5G54160/AT5G05340/AT4G38620/AT4G09820/AT1G32100/AT5G13930/AT4G39230/AT4G31940/AT5G49660/AT1G64160/AT4G22880/AT5G66390	12
GO:0048532	anatomical structure arrangement	14/809	69/10030	0.00103687	0.00103687	0.103531	AT1G15750/AT1G12380/AT1G64080/AT1G80870/AT3G22780/AT1G68400/AT1G51160/AT5G48800/AT5G23100/AT1G04020/AT1G73590/AT5G64630/AT5G53950/AT2G41820	14
GO:0000724	double-strand break repair via homologous recombination	12/809	57/10030	0.00166569	0.00166569	0.15523	AT5G21140/AT1G07745/AT5G57450/AT3G02920/AT2G16440/AT3G52115/AT4G33925/AT1G04020/AT3G48190/AT5G64630/AT3G02680/AT1G66740	12
